# Supplementary material for: Associations between prefrontal PI (16:0/20:4) lipid, TNC mRNA, and APOA1 protein in schizophrenia: A trans-omics analysis in post-mortem brain
Source: Front Psychiatry. 2023 Apr 18;14:1145437. doi: 10.3389/fpsyt.2023.1145437 (PMC10151580; doi:10.3389/fpsyt.2023.1145437)
Supplement: Supplementary file 1 [file Table_1.xlsx]

## Sheet: Sheet1
Sample	Diagnosis	Age (years)	Sex	PMI (hours)	DOI (years)	Cause of Death	Used in the proteomics study*	Used in the lipidomics study**	Used in the transcriptomics study***
S01	SCZ	87	Female	5	49	N/A	-	-	●
S02	SCZ	75	Male	19	47	N/A	-	-	●
S03	SCZ	68	Female	15	40	Chronic renal failure	●	●	●
S04	SCZ	77	Female	25	48	Pneumonia	●	-	●
S05	SCZ	66	Male	7	35	Pneumonia	●	-	●
S06	SCZ	65	Female	6	50	Colon cancer	●	-	●
S07	SCZ	70	Male	31	39	N/A	-	-	●
S08	SCZ	64	Male	4.5	47	N/A	-	●	●
S09	SCZ	71	Male	16.5	48	Pneumonia	●	●	●
S10	SCZ	79	Female	17	60	Leukocytoclastic	●	●	●
Average of SCZs		72.2		14.6	46.3
SD		7.3		9	7
C01	CON	80	Male	2	-	Lung cancer	●	-	●
C02	CON	85	Female	8	-	Pneumonia	●	●	●
C03	CON	89	Female	4	-	Heart failure	●	●	●
C04	CON	66	Male	42	-	Sudden death	●	●	●
C05	CON	76	Male	6	-	N/A	●	-	●
Average of CONs		79.2		12.4	-
SD		8.9		16.7	-

## Sheet: Sheet2
	Sample	Diagnosis	Age (years)	Sex	PMI (hours)	DOI (years)	Cause of Death	Used in the lipidomics study*1	Used in the transcriptomics study*2	Used in the proteomics study*3
	S03	SCZ	68	Female	15	40	Chronic renal failure	●	●	●
	S09	SCZ	71	Male	16.5	48	Pneumonia	●	●	●
	S10	SCZ	79	Female	17	60	Leukocytoclastic	●	●	●
	C02	CON	85	Female	8	0	Pneumonia	●	●	●
	C03	CON	89	Female	4	0	Heart failure	●	●	●
	C04	CON	66	Male	42	0	Sudden death	●	●	●
